# Supplementary material for: Cetacean biodiversity, spatial and temporal trends based on stranding records (1920-2016), Victoria, Australia
Source: PLoS One. 2019 Oct 10;14(10):e0223712. doi: 10.1371/journal.pone.0223712 (PMC6786658; doi:10.1371/journal.pone.0223712)
Supplement: S1 File — (XLSX) [file pone.0223712.s003.xlsx]

## Sheet: Sheet1
Scientific_Name	Vernacular_Name	Latitude	Longitude	Date	Year	Month	Sex	Age	Count
Ziphius cavirostris	Cuvier's beaked whale	-37.57	149.77	1964-09-09	1964	9	Female	Unknown	1
Ziphius cavirostris	Cuvier's beaked whale	-37.5	149.93	1987-10-25	1987	10	Unknown	Immature	1
Ziphius cavirostris	Cuvier's beaked whale	-38.42	142.25	1994-02-18	1994	2	Male	Adult	1
Ziphius cavirostris	Cuvier's beaked whale	-39	146.43	2004-06-10	2004	6	Female	Adult	1
Ziphius cavirostris	Cuvier's beaked whale	-38.77	143.4	2008-08-01	2008	8	Unknown	Immature	1
Ziphiidae sp.	Beaked whale sp.	-38.65	143.883	N/A	1986	N/A	Unknown	Unknown	1
Ziphiidae sp.	Beaked whale sp.	-38.6667	143.9	N/A	1986	N/A	Unknown	Unknown	1
Ziphiidae sp.	Beaked whale sp.	-37.5167	149.967	N/A	1988	N/A	Unknown	Unknown	1
Tursiops truncatus	Common bottlenose dolphin	-38.805	146.27	2014-05-16	2014	5	Mass	Mass	5
Tursiops truncatus	Common bottlenose dolphin	-38.35	144.32	1988-04-17	1988	4	Female	Adult	1
Tursiops truncatus	Common bottlenose dolphin	-38.21	147.4	2002-02-07	2002	2	Female	Adult	1
Tursiops truncatus	Common bottlenose dolphin	-38.668	143.86	2005-04-28	2005	4	Female	Adult	1
Tursiops truncatus	Common bottlenose dolphin	-38.5	145.27	2006-03-08	2006	3	Male	Adult	1
Tursiops truncatus	Common bottlenose dolphin	-38.7	145.6	2006-03-20	2006	3	Female	Adult	1
Tursiops truncatus	Common bottlenose dolphin	-37.81	148.63	2007-06-23	2007	6	Female	Adult	1
Tursiops truncatus	Common bottlenose dolphin	-38.356	142.31	2008-01-17	2008	1	Female	Adult	1
Tursiops truncatus	Common bottlenose dolphin	-38.71	143.75	2009-02-22	2009	2	Female	Adult	1
Tursiops truncatus	Common bottlenose dolphin	-38.32	141.63	2009-07-01	2009	7	Male	Adult	1
Tursiops truncatus	Common bottlenose dolphin	-38.27	144.52	2010-04-23	2010	4	Female	Unknown	1
Tursiops truncatus	Common bottlenose dolphin	-38.3881	141.579	2012-01-23	2012	1	Male	Immature	1
Tursiops truncatus	Common bottlenose dolphin	-39	146.27	N/A	N/A	N/A	Unknown	Adult	1
Tursiops sp.	Tursiops sp.	-38.4	145.47	1980-10-20	1980	10	m/c	m/c	2
Tursiops sp.	Tursiops sp.	-38.15	141.18	1984-01-04	1984	1	m/c	m/c	2
Tursiops sp.	Tursiops sp.	-37.97	147.72	1986-05-26	1986	5	m/c	m/c	2
Tursiops sp.	Tursiops sp.	-37.8235	144.96	1932-01-01	1932	1	Unknown	Unknown	1
Tursiops sp.	Tursiops sp.	-38.53	143.97	1967-05-18	1967	5	Female	Adult	1
Tursiops sp.	Tursiops sp.	-37.98	144.7	1968-01-11	1968	1	Unknown	Unknown	1
Tursiops sp.	Tursiops sp.	-38.1245	144.425	1971-11-01	1971	11	Unknown	Unknown	1
Tursiops sp.	Tursiops sp.	-38.55	145.33	1977-09-28	1977	9	Male	Immature	1
Tursiops sp.	Tursiops sp.	-38.4	141.65	1979-07-14	1979	7	Unknown	Unknown	1
Tursiops sp.	Tursiops sp.	-38.53	143.97	1979-11-03	1979	11	Male	Adult	1
Tursiops sp.	Tursiops sp.	-37.97	145.02	1983-01-03	1983	1	Male	Unknown	1
Tursiops sp.	Tursiops sp.	-37.8548	144.964	1983-10-24	1983	10	Unknown	Unknown	1
Tursiops sp.	Tursiops sp.	-37.85	144.92	1984-03-08	1984	3	Female	Unknown	1
Tursiops sp.	Tursiops sp.	-37.9541	147.712	1984-07-12	1984	7	Unknown	Unknown	1
Tursiops sp.	Tursiops sp.	-38.2735	141.36	1984-08-22	1984	8	Unknown	Unknown	1
Tursiops sp.	Tursiops sp.	-38.8068	143.46	1984-10-28	1984	10	Unknown	Unknown	1
Tursiops sp.	Tursiops sp.	-38.27	144.67	1985-01-30	1985	1	Unknown	Immature	1
Tursiops sp.	Tursiops sp.	-37.87	144.83	1985-09-12	1985	9	Female	Adult	1
Tursiops sp.	Tursiops sp.	-38.38	142.27	1986-01-22	1986	1	Male	Adult	1
Tursiops sp.	Tursiops sp.	-38.2735	141.36	1986-03-10	1986	3	Unknown	Unknown	1
Tursiops sp.	Tursiops sp.	-38.05	147.45	1986-05-08	1986	5	Female	Adult	1
Tursiops sp.	Tursiops sp.	-38.2902	141.643	1986-06-13	1986	6	Unknown	Unknown	1
Tursiops sp.	Tursiops sp.	-38.1402	144.36	1986-07-22	1986	7	Unknown	Unknown	1
Tursiops sp.	Tursiops sp.	-38.0542	144.521	1987-02-15	1987	2	Unknown	Unknown	1
Tursiops sp.	Tursiops sp.	-38.0354	144.555	1987-03-03	1987	3	Unknown	Unknown	1
Tursiops sp.	Tursiops sp.	-38.9568	146.26	1987-03-08	1987	3	Unknown	Unknown	1
Tursiops sp.	Tursiops sp.	-38.2902	144.51	1987-06-05	1987	6	Unknown	Unknown	1
Tursiops sp.	Tursiops sp.	-38.3568	144.893	1987-10-17	1987	10	Unknown	Unknown	1
Tursiops sp.	Tursiops sp.	-38.4562	145.036	1987-12-10	1987	12	Unknown	Unknown	1
Tursiops sp.	Tursiops sp.	-38.3902	144.26	1988-01-13	1988	1	Unknown	Unknown	1
Tursiops sp.	Tursiops sp.	-38.9068	146.31	1988-02-19	1988	2	Unknown	Unknown	1
Tursiops sp.	Tursiops sp.	-38.0402	144.376	1988-03-02	1988	3	Unknown	Unknown	1
Tursiops sp.	Tursiops sp.	-38.4735	144.06	1988-03-02	1988	3	Unknown	Unknown	1
Tursiops sp.	Tursiops sp.	-38.4568	144.86	1988-04-07	1988	4	Unknown	Unknown	1
Tursiops sp.	Tursiops sp.	-37.9735	145.01	1988-04-08	1988	4	Unknown	Unknown	1
Tursiops sp.	Tursiops sp.	-37.8235	144.91	1988-04-19	1988	4	Unknown	Unknown	1
Tursiops sp.	Tursiops sp.	-38.5557	145.485	1989-02-09	1989	2	Unknown	Unknown	1
Tursiops sp.	Tursiops sp.	-38.4235	145.493	1989-03-13	1989	3	Unknown	Unknown	1
Tursiops sp.	Tursiops sp.	-38.7569	143.693	1989-11-27	1989	11	Unknown	Unknown	1
Tursiops sp.	Tursiops sp.	-38.6735	143.16	1990-01-28	1990	1	Unknown	Unknown	1
Tursiops sp.	Tursiops sp.	-38.7052	143.158	1990-02-03	1990	2	Unknown	Unknown	1
Tursiops sp.	Tursiops sp.	-38.3068	144.676	1990-04-12	1990	4	Unknown	Unknown	1
Tursiops sp.	Tursiops sp.	-38.3735	144.776	1990-05-10	1990	5	Unknown	Unknown	1
Tursiops sp.	Tursiops sp.	-38.68	143.67	1990-05-13	1990	5	Male	Adult	1
Tursiops sp.	Tursiops sp.	-38.5161	142.713	1990-05-30	1990	5	Unknown	Unknown	1
Tursiops sp.	Tursiops sp.	-38.4069	142.476	1990-12-17	1990	12	Unknown	Unknown	1
Tursiops sp.	Tursiops sp.	-38.2235	144.726	1991-03-16	1991	3	Unknown	Unknown	1
Tursiops sp.	Tursiops sp.	-38.53	145.37	1991-11-26	1991	11	Female	Adult	1
Tursiops sp.	Tursiops sp.	-38.05	147.58	1993-05-21	1993	5	Female	Immature	1
Tursiops sp.	Tursiops sp.	-38.8562	143.537	1993-08-10	1993	8	Unknown	Unknown	1
Tursiops sp.	Tursiops sp.	-38.52	145.25	1993-12-09	1993	12	Male	Unknown	1
Tursiops sp.	Tursiops sp.	-38.78	143.47	1994-01-31	1994	1	Female	Immature	1
Tursiops sp.	Tursiops sp.	-38.13	144.43	1994-06-14	1994	6	Male	Adult	1
Tursiops sp.	Tursiops sp.	-38.3424	144.719	1996-12-09	1996	12	Unknown	Unknown	1
Tursiops sp.	Tursiops sp.	-38.5519	143.986	1997-06-06	1997	6	Unknown	Unknown	1
Tursiops sp.	Tursiops sp.	-38.8327	146.138	1998-09-05	1998	9	Unknown	Unknown	1
Tursiops sp.	Tursiops sp.	-38.3891	144.252	1999-10-04	1999	10	Unknown	Unknown	1
Tursiops sp.	Tursiops sp.	-38.73	143.7	2002-01-01	2002	1	Male	Adult	1
Tursiops sp.	Tursiops sp.	-38	147.6	2003-01-01	2003	1	Unknown	Adult	1
Tursiops sp.	Tursiops sp.	-38.1	147.1	2003-12-12	2003	12	Unknown	Unknown	1
Tursiops sp.	Tursiops sp.	-38.3669	142.258	2004-03-16	2004	3	Unknown	Unknown	1
Tursiops sp.	Tursiops sp.	-38.84	146.13	2008-01-24	2008	1	Unknown	Adult	1
Tursiops sp.	Tursiops sp.	-38.3206	144.723	2014-03-21	2014	3	Unknown	Immature	1
Tursiops sp.	Tursiops sp.	-39.0161	146.291	2014-05-15	2014	5	Unknown	Adult	1
Tursiops sp.	Tursiops sp.	-38.3667	142.283	N/A	1959	N/A	Unknown	Unknown	1
Tursiops sp.	Tursiops sp.	-37.83	144.92	N/A	1968	N/A	Unknown	Immature	1
Tursiops sp.	Tursiops sp.	-38.2667	144.633	N/A	1983	N/A	Unknown	Unknown	1
Tursiops sp.	Tursiops sp.	-38.2	141.283	N/A	1985	N/A	Unknown	Unknown	1
Tursiops sp.	Tursiops sp.	-38.7667	143.683	N/A	1985	N/A	Unknown	Unknown	1
Tursiops sp.	Tursiops sp.	-38.5167	145.35	N/A	1985	N/A	Unknown	Unknown	1
Tursiops sp.	Tursiops sp.	-38.4167	144.183	N/A	1988	N/A	Unknown	Unknown	1
Tursiops sp.	Tursiops sp.	-38.0667	144.417	N/A	1988	N/A	Unknown	Unknown	1
Tursiops sp.	Tursiops sp.	-38.1667	144.567	N/A	1988	N/A	Unknown	Unknown	1
Tursiops sp.	Tursiops sp.	-38.5	145.267	N/A	1988	N/A	Unknown	Unknown	1
Tursiops sp.	Tursiops sp.	-38.6	143.917	N/A	1989	N/A	Unknown	Unknown	1
Tursiops sp.	Tursiops sp.	-38.05	144.567	N/A	1989	N/A	Unknown	Unknown	1
Tursiops sp.	Tursiops sp.	-37.9833	145.017	N/A	1989	N/A	Unknown	Unknown	1
Tursiops australis	Burrunan dolphin	-38.35	144.77	1994-04-16	1994	4	m/c	m/c	2
Tursiops australis	Burrunan dolphin	-37.9	144.98	1967-06-23	1967	6	Female	Adult	1
Tursiops australis	Burrunan dolphin	-38.15	144.4	1980-04-11	1980	4	Male	Unknown	1
Tursiops australis	Burrunan dolphin	-38.32	144.98	1985-07-23	1985	7	Female	Adult	1
Tursiops australis	Burrunan dolphin	-38.15	144.35	1985-10-14	1985	10	Female	Adult	1
Tursiops australis	Burrunan dolphin	-38.4	141.52	1986-01-17	1986	1	Male	Adult	1
Tursiops australis	Burrunan dolphin	-38.28	144.5	1987-01-08	1987	1	Female	Adult	1
Tursiops australis	Burrunan dolphin	-38.12	144.35	1991-07-27	1991	7	Male	Adult	1
Tursiops australis	Burrunan dolphin	-38.47	145.42	1992-06-01	1992	6	Male	Adult	1
Tursiops australis	Burrunan dolphin	-37.93	145	1992-11-13	1992	11	Male	Adult	1
Tursiops australis	Burrunan dolphin	-38.3	144.9	2001-11-29	2001	11	Female	Immature	1
Tursiops australis	Burrunan dolphin	-37.9903	145.062	2001-12-12	2001	12	Male	Adult	1
Tursiops australis	Burrunan dolphin	-38.12	144.36	2002-03-25	2002	3	Male	Adult	1
Tursiops australis	Burrunan dolphin	-37.85	147.65	2002-04-16	2002	4	Female	Immature	1
Tursiops australis	Burrunan dolphin	-37.85	147.65	2002-08-07	2002	8	Male	Adult	1
Tursiops australis	Burrunan dolphin	-37.923	147.74	2003-08-17	2003	8	Male	Immature	1
Tursiops australis	Burrunan dolphin	-38.1	147.56	2004-01-11	2004	1	Female	Immature	1
Tursiops australis	Burrunan dolphin	-37.84	148.113	2004-07-18	2004	7	Male	Adult	1
Tursiops australis	Burrunan dolphin	-37.9	147.7	2005-04-09	2005	N/A	Unknown	Unknown	1
Tursiops australis	Burrunan dolphin	-37.97	147.68	2005-07-06	2005	7	Male	Immature	1
Tursiops australis	Burrunan dolphin	-38.14	144.37	2005-09-19	2005	9	Female	Adult	1
Tursiops australis	Burrunan dolphin	-37.96	147.72	2006-03-26	2006	3	Male	Unknown	1
Tursiops australis	Burrunan dolphin	-37.83	147.63	2006-03-26	2006	3	Male	Adult	1
Tursiops australis	Burrunan dolphin	-37.8	147.6	2006-04-06	2006	N/A	Female	Adult	1
Tursiops australis	Burrunan dolphin	-37.92	147.72	2006-07-21	2006	N/A	Male	Adult	1
Tursiops australis	Burrunan dolphin	-38.13	147.28	2006-09-04	2006	9	Male	Adult	1
Tursiops australis	Burrunan dolphin	-38.38	142.22	2006-10-26	2006	10	Male	Adult	1
Tursiops australis	Burrunan dolphin	-38.08	147.32	2006-11-29	2006	11	Male	Adult	1
Tursiops australis	Burrunan dolphin	-38.02	147.5	2006-12-01	2006	12	Male	Adult	1
Tursiops australis	Burrunan dolphin	-38.09	147.41	2006-12-04	2006	12	Male	Unknown	1
Tursiops australis	Burrunan dolphin	-38.08	147.43	2006-12-14	2006	12	Male	Adult	1
Tursiops australis	Burrunan dolphin	-38.08	147.43	2006-12-14	2006	12	Male	Adult	1
Tursiops australis	Burrunan dolphin	-38.13	147.28	2006-12-14	2006	N/A	Male	Adult	1
Tursiops australis	Burrunan dolphin	-38.42	145.42	2007-04-23	2007	4	Male	Immature	1
Tursiops australis	Burrunan dolphin	-38.42	145.42	2007-07-07	2007	7	Female	Immature	1
Tursiops australis	Burrunan dolphin	-38.14	147.28	2007-10-25	2007	10	Male	Unknown	1
Tursiops australis	Burrunan dolphin	-37.92	147.72	2007-10-29	2007	10	Female	Adult	1
Tursiops australis	Burrunan dolphin	-37.92	147.72	2007-11-04	2007	11	Male	Adult	1
Tursiops australis	Burrunan dolphin	-37.99	145.03	2008-01-21	2008	1	Male	Adult	1
Tursiops australis	Burrunan dolphin	-38.13	144.43	2008-01-23	2008	1	Male	Adult	1
Tursiops australis	Burrunan dolphin	-37.86	147.82	2008-11-02	2008	11	Male	Unknown	1
Tursiops australis	Burrunan dolphin	-38.15	144.57	2008-11-14	2008	11	Male	Unknown	1
Tursiops australis	Burrunan dolphin	-37.95	147.75	2009-08-18	2009	8	Female	Adult	1
Tursiops australis	Burrunan dolphin	-37.95	147.81	2009-10-02	2009	10	Unknown	Unknown	1
Tursiops australis	Burrunan dolphin	-37.9195	147.72	2010-07-20	2010	7	Male	Immature	1
Tursiops australis	Burrunan dolphin	-37.93	147.71	2011-10-06	2011	10	Unknown	Unknown	1
Tursiops australis	Burrunan dolphin	-38.177	145.077	2013-03-31	2013	3	Female	Adult	1
Tursiops australis	Burrunan dolphin	-37.9	147.85	2013-10-04	2013	10	Male	Adult	1
Tursiops australis	Burrunan dolphin	-38.0146	147.506	2014-01-26	2014	1	Unknown	Immature	1
Tursiops australis	Burrunan dolphin	-37.9431	144.998	2014-04-14	2014	4	Unknown	Adult	1
Tursiops australis	Burrunan dolphin	-37.8403	144.925	2014-08-18	2014	8	Male	Immature	1
Tursiops australis	Burrunan dolphin	-38.0805	147.42	2015-03-14	2015	3	Unknown	Unknown	1
Tursiops australis	Burrunan dolphin	-38.6728	145.659	2015-03-20	2015	3	Male	Adult	1
Tursiops australis	Burrunan dolphin	-38.3983	145.175	2015-12-04	2015	12	Unknown	Adult	1
Tursiops australis	Burrunan dolphin	-38.4604	145.315	2015-12-16	2015	12	Unknown	Immature	1
Tursiops aduncus	Indo-Pacific bottlenose dolphin	-37.8	148.74	2008-05-29	2008	5	Female	Unknown	1
Tasmacetus shepherdi	Shepherd's beaked whale	-37.8025	148.547	2012-07-09	2012	7	Female	Adult	1
Tasmacetus shepherdi	Shepherd's beaked whale	-37.7764	149.376	2014-05-29	2014	5	Unknown	Immature	1
Steno bredanensis	Rough-toothed dolphin	-37.5699	149.763	2012-05-20	2012	5	Male	Immature	1
Stenella coeruleoalba	Striped dolphin	-37.8027	148.556	2011-08-04	2011	8	Unknown	Unknown	1
Stenella coeruleoalba	Striped dolphin	-38.3935	142.486	2013-11-01	2013	11	Female	Immature	1
Stenella coeruleoalba	Striped dolphin	-37.5769	149.754	2014-04-12	2014	4	Female	Adult	1
Pseudorca crassidens	False killer whale	-37.77	149.38	1983-01-18	1983	1	Mass	Mass	87
Pseudorca crassidens	False killer whale	-38.37	144.87	1965-06-23	1965	6	Female	Unknown	1
Pseudorca crassidens	False killer whale	-38.67	145.64	2011-07-26	2011	7	Unknown	Unknown	1
Physeter macrocephalus	Sperm whale	-38.45	144.87	1972-02-04	1972	2	Mass	Mass	37
Physeter macrocephalus	Sperm whale	-38.7569	143.31	1920-01-01	1920	1	Unknown	Unknown	1
Physeter macrocephalus	Sperm whale	-38.3735	141.46	1944-10-01	1944	10	Unknown	Unknown	1
Physeter macrocephalus	Sperm whale	-38.4152	141.585	1954-07-19	1954	7	Unknown	Unknown	1
Physeter macrocephalus	Sperm whale	-38.3569	142.36	1959-03-21	1959	3	Unknown	Unknown	1
Physeter macrocephalus	Sperm whale	-38.7	145.87	1970-10-25	1970	11	Unknown	Unknown	1
Physeter macrocephalus	Sperm whale	-38.07	147.58	1972-05-23	1972	5	Male	Unknown	1
Physeter macrocephalus	Sperm whale	-38.52	145.3	1975-02-09	1975	2	Male	Immature	1
Physeter macrocephalus	Sperm whale	-38.2569	141.843	1980-03-09	1980	3	Unknown	Unknown	1
Physeter macrocephalus	Sperm whale	-37.8068	148.726	1981-01-31	1981	1	Unknown	Unknown	1
Physeter macrocephalus	Sperm whale	-38.47	144.03	1982-09-15	1982	9	Male	Adult	1
Physeter macrocephalus	Sperm whale	-39.0401	146.326	1984-12-09	1984	12	Unknown	Unknown	1
Physeter macrocephalus	Sperm whale	-37.9901	147.726	1985-12-16	1985	12	Unknown	Unknown	1
Physeter macrocephalus	Sperm whale	-38.4569	142.626	1986-10-27	1986	10	Unknown	Unknown	1
Physeter macrocephalus	Sperm whale	-38.3902	141.426	1987-06-01	1987	6	Unknown	Unknown	1
Physeter macrocephalus	Sperm whale	-38.2735	141.71	1987-12-01	1987	12	Unknown	Unknown	1
Physeter macrocephalus	Sperm whale	-38.75	143.3	1988-08-10	1988	8	Male	Adult	1
Physeter macrocephalus	Sperm whale	-39.0194	146.293	1988-10-23	1988	10	Unknown	Unknown	1
Physeter macrocephalus	Sperm whale	-38.3286	142.032	1989-01-03	1989	1	Unknown	Unknown	1
Physeter macrocephalus	Sperm whale	-38.8568	146.16	1990-08-19	1990	8	Unknown	Unknown	1
Physeter macrocephalus	Sperm whale	-38.2569	141.726	1990-12-01	1990	12	Unknown	Unknown	1
Physeter macrocephalus	Sperm whale	-39.0737	146.342	1992-09-06	1992	9	Unknown	Unknown	1
Physeter macrocephalus	Sperm whale	-39.0235	146.46	1993-10-26	1993	10	Unknown	Unknown	1
Physeter macrocephalus	Sperm whale	-38.5347	142.74	1998-01-30	1998	1	Unknown	Unknown	1
Physeter macrocephalus	Sperm whale	-38.7683	143.252	1999-04-19	1999	4	Unknown	Unknown	1
Physeter macrocephalus	Sperm whale	-38.3	142.05	2003-04-12	2003	4	Female	Immature	1
Physeter macrocephalus	Sperm whale	-38.28	141.33	2004-01-30	2004	1	Unknown	Unknown	1
Physeter macrocephalus	Sperm whale	-37.8028	148.549	2004-02-10	2004	2	Unknown	Unknown	1
Physeter macrocephalus	Sperm whale	-38.2	141.67	2005-02-04	2005	2	Female	Adult	1
Physeter macrocephalus	Sperm whale	-38.3988	142.226	2006-02-15	2006	2	Unknown	Unknown	1
Physeter macrocephalus	Sperm whale	-38.63	145.73	2007-08-28	2007	8	Male	Adult	1
Physeter macrocephalus	Sperm whale	-38.5017	142.69	2007-10-05	2007	10	Unknown	Unknown	1
Physeter macrocephalus	Sperm whale	-38.05	141	2009-01-15	2009	1	Unknown	Unknown	1
Physeter macrocephalus	Sperm whale	-38.38	142.23	27/03/2001	2001	3	Female	Immature	1
Orcinus orca	Killer whale	-39.0902	146.443	1933-01-01	1933	1	Unknown	Unknown	1
Orcinus orca	Killer whale	-38.38	141.45	1970-08-17	1970	8	Female	Unknown	1
Orcinus orca	Killer whale	-38.53	142.75	1988-02-26	1988	2	Unknown	Immature	1
Orcinus orca	Killer whale	-37.75	149.5	1988-04-12	1988	4	Male	Adult	1
Orcinus orca	Killer whale	-39.02	146.43	1994-11-18	1994	11	Male	Adult	1
Orcinus orca	Killer whale	-37.8027	149.276	1997-07-05	1997	7	Unknown	Unknown	1
Orcinus orca	Killer whale	-38.77	143.4	2001-04-15	2001	4	Female	Immature	1
Orcinus orca	Killer whale	-38.3911	141.649	2013-10-18	2013	10	Male	Unknown	1
Mesoplodon mirus	True's beaked whale	-38.37	142.27	1980-03-01	1980	3	Female	Adult	1
Mesoplodon layardii	Strap-toothed whale	-38.6235	145.793	1955-02-01	1955	2	Unknown	Unknown	1
Mesoplodon layardii	Strap-toothed whale	-38.4	142.25	1962-06-23	1962	6	Female	Adult	1
Mesoplodon layardii	Strap-toothed whale	-38.08	141.07	1979-04-21	1979	4	Male	Adult	1
Mesoplodon layardii	Strap-toothed whale	-38.27	147.33	1988-09-22	1988	9	Female	Adult	1
Mesoplodon layardii	Strap-toothed whale	-38.82	145.88	1989-04-07	1989	4	Unknown	Adult	1
Mesoplodon layardii	Strap-toothed whale	-38.3	144.38	1992-11-02	1992	11	Female	Adult	1
Mesoplodon layardii	Strap-toothed whale	-38.35	141.6	1998-01-26	1998	1	Female	Immature	1
Mesoplodon layardii	Strap-toothed whale	-38.4741	144.042	2001-01-16	2001	1	Female	Unknown	1
Mesoplodon layardii	Strap-toothed whale	-38.45	147.1	2002-01-27	2002	1	Unknown	Adult	1
Mesoplodon layardii	Strap-toothed whale	-38.47	144.05	2002-01-29	2002	1	Female	Adult	1
Mesoplodon layardii	Strap-toothed whale	-38.5	145.02	2003-02-26	2003	2	Unknown	Unknown	1
Mesoplodon layardii	Strap-toothed whale	-39.0447	146.476	2004-03-19	2004	3	Unknown	Unknown	1
Mesoplodon grayi	Gray's beaked whale	-37.82	148.62	1999-01-24	1999	1	m/c	m/c	2
Mesoplodon grayi	Gray's beaked whale	N/A	N/A	2005-11-09	2005	11	m/c	m/c	2
Mesoplodon grayi	Gray's beaked whale	-39.02	146.45	1982-08-04	1982	8	Female	Unknown	1
Mesoplodon grayi	Gray's beaked whale	-38.55	145.32	1991-01-16	1991	1	Unknown	Immature	1
Mesoplodon grayi	Gray's beaked whale	-38.33	141.6	2010-12-11	2010	12	Male	Adult	1
Mesoplodon grayi	Gray's beaked whale	-38.9	145.93	N/A	2000	4	Female	Immature	1
Mesoplodon ginkgodens	Ginkgo-toothed beaked whale	-38.38	142.15	1983-06-26	1983	6	Unknown	Unknown	1
Mesoplodon densirostris	Blainville's beaked whale	-37.8	148.5	1990-10-17	1990	10	Female	Adult	1
Mesoplodon densirostris	Blainville's beaked whale	-38.35	142.33	2008-05-02	2008	5	Female	Immature	1
Mesoplodon bowdoini	Andrews' beaked whale	-38.78	143.47	1968-05-01	1968	5	Female	Adult	1
Megaptera novaeangliae	Humpback whale	-37.5568	149.876	1978-11-01	1978	11	Unknown	Unknown	1
Megaptera novaeangliae	Humpback whale	-38.07	145.12	1980-12-14	1980	12	Female	Immature	1
Megaptera novaeangliae	Humpback whale	-38.5402	145.343	1985-01-27	1985	1	Unknown	Unknown	1
Megaptera novaeangliae	Humpback whale	-37.8	148.53	1998-12-08	1998	12	Male	Adult	1
Megaptera novaeangliae	Humpback whale	-37.8016	148.529	2010-11-06	2010	11	Unknown	Unknown	1
Megaptera novaeangliae	Humpback whale	-37.7805	149.023	2010-11-14	2010	11	Male	Adult	1
Megaptera novaeangliae	Humpback whale	-38.5046	145.256	2010-11-25	2010	11	Unknown	Unknown	1
Megaptera novaeangliae	Humpback whale	-38.77	146.34	2011-07-28	2011	7	Female	Immature	1
Megaptera novaeangliae	Humpback whale	-38.4463	147.116	2011-10-26	2011	10	Male	Adult	1
Megaptera novaeangliae	Humpback whale	-38.36	144.75	2011-11-04	2011	11	Unknown	Unknown	1
Megaptera novaeangliae	Humpback whale	-37.65	149.7	2011-11-04	2011	11	Unknown	Unknown	1
Megaptera novaeangliae	Humpback whale	-37.8	148.52	2011-11-07	2011	11	Unknown	Unknown	1
Megaptera novaeangliae	Humpback whale	-37.88	147.92	2011-11-08	2011	11	Unknown	Unknown	1
Megaptera novaeangliae	Humpback whale	-37.81	148.64	2011-11-10	2011	11	Unknown	Unknown	1
Megaptera novaeangliae	Humpback whale	-38.3951	142.456	2012-07-16	2012	7	Male	Adult	1
Megaptera novaeangliae	Humpback whale	-37.8964	147.946	2014-10-06	2014	10	Unknown	Immature	1
Megaptera novaeangliae	Humpback whale	-38.3333	144.333	N/A	1985	N/A	Unknown	Unknown	1
Lagenodelphis hosei	Fraser's dolphin	-38.12	144.4	1978-01-07	1978	1	Mass	Mass	3
Kogia sp.	Kogia sp.	-38.4235	145.06	1954-05-01	1954	5	Unknown	Unknown	1
Kogia sp.	Kogia sp.	-38.4069	141.41	1958-05-12	1958	5	Unknown	Unknown	1
Kogia sp.	Kogia sp.	-38.4689	144.05	1999-09-28	1999	9	Unknown	Unknown	1
Kogia sp.	Kogia sp.	-37.7783	149.232	2004-01-13	2004	1	Unknown	Unknown	1
Kogia sima	Dwarf sperm whale	-37.8	148.1	2016-04-29	2016	4	Unknown	Adult	1
Kogia breviceps	Pygmy sperm whale	-37.82	148.73	1975-06-12	1975	6	Male	Unknown	1
Kogia breviceps	Pygmy sperm whale	-37.82	148.6	1975-08-19	1975	8	Male	Unknown	1
Kogia breviceps	Pygmy sperm whale	-37.73	149.5	1978-06-01	1978	6	Unknown	Unknown	1
Kogia breviceps	Pygmy sperm whale	-39.03	146.33	1979-07-09	1979	7	Male	Adult	1
Kogia breviceps	Pygmy sperm whale	-37.87	148.07	1980-01-21	1980	1	Male	Adult	1
Kogia breviceps	Pygmy sperm whale	-37.8735	148.076	1980-06-01	1980	6	Unknown	Unknown	1
Kogia breviceps	Pygmy sperm whale	-37.8901	148.01	1982-07-24	1982	7	Unknown	Unknown	1
Kogia breviceps	Pygmy sperm whale	-38.33	142.02	1990-08-18	1990	8	Female	Immature	1
Kogia breviceps	Pygmy sperm whale	-38.82	146.12	1993-05-04	1993	5	Male	Immature	1
Kogia breviceps	Pygmy sperm whale	-37.9892	147.722	1997-07-20	1997	7	Male	Adult	1
Kogia breviceps	Pygmy sperm whale	-38.28	144.47	1999-08-13	1999	8	Female	Unknown	1
Kogia breviceps	Pygmy sperm whale	-37.8	148.62	2004-10-12	2004	10	Male	Adult	1
Kogia breviceps	Pygmy sperm whale	-38.6796	146.815	2008-05-25	2008	5	Unknown	Unknown	1
Kogia breviceps	Pygmy sperm whale	-38.1466	144.369	2008-10-20	2008	10	Unknown	Unknown	1
Kogia breviceps	Pygmy sperm whale	-38.308	147.28	2012-05-17	2012	5	Female	Adult	1
Kogia breviceps	Pygmy sperm whale	-37.5	149.8	2013-05-24	2013	5	Unknown	Unknown	1
Kogia breviceps	Pygmy sperm whale	-38.394	142.485	2014-05-06	2014	5	Female	Adult	1
Kogia breviceps	Pygmy sperm whale	-38.6371	145.553	2016-05-02	2016	5	Unknown	Immature	1
Kogia breviceps	Pygmy sperm whale	-38.4046	142.521	2016-05-09	2016	5	Female	Adult	1
Hyperoodon planifrons	Southern bottlenose whale	-38.3902	141.41	1950-07-01	1950	7	Unknown	Unknown	1
Hyperoodon planifrons	Southern bottlenose whale	-37.98	145.07	1992-09-22	1992	9	Male	Immature	1
Grampus griseus	Risso's dolphin	-38.373	142.043	1986-06-14	1986	6	Unknown	Unknown	1
Grampus griseus	Risso's dolphin	-38.05	147.58	1991-03-11	1991	3	Male	Adult	1
Grampus griseus	Risso's dolphin	-38.3	144.37	2004-08-12	2004	8	Male	Adult	1
Grampus griseus	Risso's dolphin	-37.8916	147.967	2014-11-20	2014	11	Unknown	Adult	1
Grampus griseus	Risso's dolphin	-38.7	146.47	N/A	1926	2	Unknown	Adult	1
Globicephala sp.	Pilot whale	-38.7068	146.46	1957-11-01	1957	11	Mass	Mass	190
Globicephala sp.	Pilot whale	-38.6401	146.776	1946-03-31	1946	3	Mass	Mass	140
Globicephala sp.	Pilot whale	-38.3902	142.226	1955-07-01	1955	7	Unknown	Unknown	1
Globicephala sp.	Pilot whale	-38.6235	142.993	1967-01-01	1967	1	Unknown	Unknown	1
Globicephala sp.	Pilot whale	-38.4735	144.06	1977-01-01	1977	1	Unknown	Unknown	1
Globicephala sp.	Pilot whale	-38.3902	141.51	1985-12-14	1985	12	Unknown	Unknown	1
Globicephala sp.	Pilot whale	-38.3735	141.46	1988-03-15	1988	3	Unknown	Unknown	1
Globicephala sp.	Pilot whale	-38.2626	141.695	1988-11-23	1988	11	Unknown	Unknown	1
Globicephala sp.	Pilot whale	-38.534	143.979	1997-01-11	1997	1	Unknown	Unknown	1
Globicephala sp.	Pilot whale	-38.7221	143.174	1997-03-24	1997	3	Unknown	Unknown	1
Globicephala sp.	Pilot whale	-38.1213	141.11	1998-04-11	1998	4	Unknown	Unknown	1
Globicephala sp.	Pilot whale	-38.7212	143.728	1999-04-16	1999	4	Unknown	Unknown	1
Globicephala sp.	Pilot whale	-38.4743	145.036	2004-12-30	2004	12	Unknown	Adult	1
Globicephala sp.	Pilot whale	-38.3	142.25	N/A	1953	N/A	Unknown	Unknown	1
Globicephala melas	Long-finned pilot whale	-39.08	146.45	1965-12-09	1965	12	Mass	Mass	20
Globicephala melas	Long-finned pilot whale	-38.4	145.17	1964-11-07	1964	11	Male	Immature	1
Globicephala melas	Long-finned pilot whale	-38.33	142.35	1966-01-28	1966	1	Male	Unknown	1
Globicephala melas	Long-finned pilot whale	-38.37	142.27	1982-05-21	1982	5	Unknown	Unknown	1
Globicephala melas	Long-finned pilot whale	-38.37	142.27	1983-09-21	1983	9	Male	Immature	1
Globicephala melas	Long-finned pilot whale	-38.4	142.48	1991-12-17	1991	12	Male	Immature	1
Globicephala melas	Long-finned pilot whale	-38.5	144.88	1993-08-04	1993	8	Female	Immature	1
Globicephala melas	Long-finned pilot whale	-38.78	143.42	1996-11-25	1996	11	Unknown	Adult	1
Globicephala melas	Long-finned pilot whale	-38.68	143.15	1997-04-16	1997	4	Male	Adult	1
Globicephala melas	Long-finned pilot whale	-38.83	146.67	2001-07-23	2001	7	Male	Immature	1
Globicephala melas	Long-finned pilot whale	-38.57	145.62	2004-12-28	2004	12	Unknown	Adult	1
Globicephala melas	Long-finned pilot whale	-38.05	141	2004-12-30	2004	12	Unknown	Unknown	1
Eubalaena australis	Southern right whale	-37.88	147.96	2013-06-05	2013	6	Unknown	Immature	1
Delphinus delphis	Short-beaked common dolphin	-38.3902	142.243	1959-05-14	1959	5	Unknown	Unknown	1
Delphinus delphis	Short-beaked common dolphin	-38.859	146.469	1994-10-08	1994	10	Unknown	Unknown	1
Delphinus delphis	Short-beaked common dolphin	-37.98	145.02	1969-10-03	1969	10	Male	Adult	1
Delphinus delphis	Short-beaked common dolphin	-37.88	148	1972-05-16	1972	5	Unknown	Unknown	1
Delphinus delphis	Short-beaked common dolphin	-37.98	145.02	1974-01-17	1974	1	Male	Unknown	1
Delphinus delphis	Short-beaked common dolphin	-38.08	145.12	1974-04-30	1974	4	Male	Adult	1
Delphinus delphis	Short-beaked common dolphin	-37.87	144.98	1974-05-01	1974	5	Female	Adult	1
Delphinus delphis	Short-beaked common dolphin	-38.72	146.65	1974-12-15	1974	12	Unknown	Unknown	1
Delphinus delphis	Short-beaked common dolphin	-38.3735	142.126	1977-01-01	1977	1	Unknown	Unknown	1
Delphinus delphis	Short-beaked common dolphin	-37.83	144.97	1978-04-04	1978	4	Female	Adult	1
Delphinus delphis	Short-beaked common dolphin	-37.92	144.98	1979-05-18	1979	5	Male	Adult	1
Delphinus delphis	Short-beaked common dolphin	-38.6711	145.669	1981-10-19	1981	10	Male	Immature	1
Delphinus delphis	Short-beaked common dolphin	-38.0973	145.126	1983-11-18	1983	11	Unknown	Unknown	1
Delphinus delphis	Short-beaked common dolphin	-38.27	144.63	1983-12-07	1983	12	Male	Immature	1
Delphinus delphis	Short-beaked common dolphin	-38.07	145.12	1984-03-22	1984	3	Unknown	Unknown	1
Delphinus delphis	Short-beaked common dolphin	-38.2902	144.393	1984-08-31	1984	8	Unknown	Unknown	1
Delphinus delphis	Short-beaked common dolphin	-38.55	145.33	1985-01-27	1985	1	Female	Immature	1
Delphinus delphis	Short-beaked common dolphin	-38.3069	141.343	1985-08-18	1985	8	Unknown	Unknown	1
Delphinus delphis	Short-beaked common dolphin	-38.2902	144.393	1986-02-12	1986	2	Unknown	Unknown	1
Delphinus delphis	Short-beaked common dolphin	-38.3568	145.276	1987-01-01	1987	1	Unknown	Unknown	1
Delphinus delphis	Short-beaked common dolphin	-38.32	144.72	1988-03-15	1988	3	Female	Immature	1
Delphinus delphis	Short-beaked common dolphin	-38.5	145.27	1988-03-18	1988	3	Unknown	Immature	1
Delphinus delphis	Short-beaked common dolphin	-38.5735	143.943	1988-04-27	1988	4	Unknown	Unknown	1
Delphinus delphis	Short-beaked common dolphin	-38.1568	144.56	1988-05-08	1988	5	Unknown	Unknown	1
Delphinus delphis	Short-beaked common dolphin	-38.47	144.05	1988-08-12	1988	8	Male	Immature	1
Delphinus delphis	Short-beaked common dolphin	-38.2849	144.424	1988-11-24	1988	11	Unknown	Unknown	1
Delphinus delphis	Short-beaked common dolphin	-38.4138	144.192	1988-12-03	1988	12	Unknown	Unknown	1
Delphinus delphis	Short-beaked common dolphin	-37.98	145.02	1989-01-20	1989	1	Female	Adult	1
Delphinus delphis	Short-beaked common dolphin	-38.6	143.93	1989-01-26	1989	1	Female	Immature	1
Delphinus delphis	Short-beaked common dolphin	-38.3569	141.61	1990-04-17	1990	4	Unknown	Unknown	1
Delphinus delphis	Short-beaked common dolphin	-37.72	149.55	1990-06-20	1990	6	Female	Adult	1
Delphinus delphis	Short-beaked common dolphin	-38.18	147.43	1990-10-14	1990	10	Female	Immature	1
Delphinus delphis	Short-beaked common dolphin	-38.4235	144.193	1990-11-30	1990	11	Unknown	Unknown	1
Delphinus delphis	Short-beaked common dolphin	-38.8316	145.897	1990-12-01	1990	12	Unknown	Unknown	1
Delphinus delphis	Short-beaked common dolphin	-38.3402	144.71	1991-01-16	1991	1	Unknown	Unknown	1
Delphinus delphis	Short-beaked common dolphin	-38.62	142.88	1991-03-03	1991	3	Male	Immature	1
Delphinus delphis	Short-beaked common dolphin	-37.58	149.75	1991-05-04	1991	5	Female	Immature	1
Delphinus delphis	Short-beaked common dolphin	-38.32	144.67	1991-12-11	1991	12	Male	Adult	1
Delphinus delphis	Short-beaked common dolphin	-38.3569	141.626	1992-09-18	1992	9	Unknown	Unknown	1
Delphinus delphis	Short-beaked common dolphin	-38.22	145.05	1993-09-16	1993	9	Female	Adult	1
Delphinus delphis	Short-beaked common dolphin	-38.28	144.5	1993-10-29	1993	10	Female	Adult	1
Delphinus delphis	Short-beaked common dolphin	-38.37	144.77	1994-07-28	1994	7	Male	Adult	1
Delphinus delphis	Short-beaked common dolphin	-38.55	143.97	1994-09-29	1994	9	Female	Adult	1
Delphinus delphis	Short-beaked common dolphin	-38.32	144.68	1994-11-18	1994	11	Unknown	Unknown	1
Delphinus delphis	Short-beaked common dolphin	-38.8269	143.196	1997-04-16	1997	4	Female	Adult	1
Delphinus delphis	Short-beaked common dolphin	-38.5189	145.298	2000-06-11	2000	6	Unknown	Unknown	1
Delphinus delphis	Short-beaked common dolphin	-38.7611	143.681	2001-10-23	2001	10	Unknown	Unknown	1
Delphinus delphis	Short-beaked common dolphin	-37.8	144.9	2002-08-15	2002	8	Female	Immature	1
Delphinus delphis	Short-beaked common dolphin	-38.27	145	2003-10-03	2003	10	Male	Unknown	1
Delphinus delphis	Short-beaked common dolphin	-37.8	149.27	2004-02-20	2004	2	Unknown	Unknown	1
Delphinus delphis	Short-beaked common dolphin	-37.8013	148.455	2004-08-20	2004	8	Unknown	Unknown	1
Delphinus delphis	Short-beaked common dolphin	-38.5	146.9	2005-10-12	2005	10	Female	Unknown	1
Delphinus delphis	Short-beaked common dolphin	-38.5	146.9	2006-12-30	2006	12	Female	Immature	1
Delphinus delphis	Short-beaked common dolphin	-38.3	144.6	2007-01-17	2007	1	Unknown	Unknown	1
Delphinus delphis	Short-beaked common dolphin	-39.02	146.3	2007-01-31	2007	1	Unknown	Adult	1
Delphinus delphis	Short-beaked common dolphin	-38.5	145.4	2007-02-01	2007	2	Unknown	Immature	1
Delphinus delphis	Short-beaked common dolphin	-38.5	144.9	2007-04-12	2007	4	Male	Adult	1
Delphinus delphis	Short-beaked common dolphin	-38.51	145.21	2007-06-22	2007	6	Unknown	Immature	1
Delphinus delphis	Short-beaked common dolphin	-38.35	141.6	2007-07-12	2007	7	Female	Adult	1
Delphinus delphis	Short-beaked common dolphin	-38.35	141.6	2007-07-12	2007	7	Female	Adult	1
Delphinus delphis	Short-beaked common dolphin	-38.48	145.15	2008-04-22	2008	4	Unknown	Unknown	1
Delphinus delphis	Short-beaked common dolphin	-38.82	146.12	2008-11-04	2008	11	Female	Adult	1
Delphinus delphis	Short-beaked common dolphin	-38.82	146.12	2009-11-04	2009	11	Unknown	Unknown	1
Delphinus delphis	Short-beaked common dolphin	-38.5	145.2	2010-07-08	2010	7	Unknown	Unknown	1
Delphinus delphis	Short-beaked common dolphin	-38.4008	142.506	2010-10-31	2010	10	Unknown	Unknown	1
Delphinus delphis	Short-beaked common dolphin	-38.32	144.69	2011-01-01	2011	1	Female	Unknown	1
Delphinus delphis	Short-beaked common dolphin	-38.28	144.62	2011-01-16	2011	1	Male	Adult	1
Delphinus delphis	Short-beaked common dolphin	-38.43	145.05	2011-02-25	2011	2	Unknown	Unknown	1
Delphinus delphis	Short-beaked common dolphin	-38.27	144.67	2011-05-05	2011	5	Female	Adult	1
Delphinus delphis	Short-beaked common dolphin	-38.28	144.62	2011-05-14	2011	5	Unknown	Unknown	1
Delphinus delphis	Short-beaked common dolphin	-38.32	144.69	2011-11-01	2011	11	Female	Immature	1
Delphinus delphis	Short-beaked common dolphin	-38.36	144.75	2011-11-04	2011	11	Male	Immature	1
Delphinus delphis	Short-beaked common dolphin	-38.27	144.53	2012-04-26	2012	4	Male	Immature	1
Delphinus delphis	Short-beaked common dolphin	-38.25	144.52	2013-03-14	2013	3	Unknown	Unknown	1
Delphinus delphis	Short-beaked common dolphin	-38.2729	144.519	2013-12-20	2013	12	Unknown	Immature	1
Delphinus delphis	Short-beaked common dolphin	-38.6561	145.744	2014-04-30	2014	4	Unknown	Adult	1
Delphinus delphis	Short-beaked common dolphin	-38.3696	142.253	2015-05-13	2015	5	Unknown	Adult	1
Delphinus delphis	Short-beaked common dolphin	-38.6688	145.67	2015-08-27	2015	8	Unknown	Adult	1
Delphinus delphis	Short-beaked common dolphin	-38.5324	145.325	2016-03-08	2016	3	Unknown	Immature	1
Delphinus delphis	Short-beaked common dolphin	-37.8	148.72	N/A	2004	8	Unknown	Adult	1
Delphinus delphis	Short-beaked common dolphin	-37.78	148.52	N/A	2004	N/A	Unknown	Unknown	1
Delphinid sp.	dolphin sp.	-38.78	143.67	2001-04-26	2001	4	Male	Unknown	1
Delphinid sp.	dolphin sp.	-38.3157	144.358	2016-02-26	2016	2	Unknown	Unknown	1
Delphinid sp.	dolphin sp.	-38.2333	144.683	N/A	1984	N/A	Unknown	Unknown	1
Delphinid sp.	dolphin sp.	-38.35	142.35	N/A	1990	N/A	Unknown	Unknown	1
Cetacea sp.	Cetacea sp.	-38.3667	142.3	N/A	1961	N/A	Unknown	Unknown	1
Cetacea sp.	Cetacea sp.	-38.6167	142.9	N/A	1990	N/A	Unknown	Unknown	1
Cetacea sp.	Cetacea sp.	-38.4167	144.183	N/A	1994	N/A	Unknown	Unknown	1
Caperea marginata	Pygmy right whale	-38.45	145.25	1989-07-02	1989	7	Male	Immature	1
Caperea marginata	Pygmy right whale	-38.7	143.17	1989-12-30	1989	12	Male	Immature	1
Caperea marginata	Pygmy right whale	-38.35	141.6	1991-03-25	1991	3	Male	Immature	1
Caperea marginata	Pygmy right whale	-39.02	146.43	1995-09-11	1995	9	Female	Immature	1
Caperea marginata	Pygmy right whale	-38.33	141.6	2006-11-21	2006	11	Male	Immature	1
Caperea marginata	Pygmy right whale	-39.02	146.43	2014-10-02	2014	10	Unknown	Adult	1
Caperea marginata	Pygmy right whale	-38.77	143.67	2015-08-26	2015	8	Unknown	Immature	1
Caperea marginata	Pygmy right whale	-38.28	141.63	N/A	1946	10	Unknown	Unknown	1
Balaenoptera sp.	Baleen whale	-38.62	146.88	1989-05-10	1989	7	Female	Unknown	1
Balaenoptera physalus	Fin whale	-38.5402	145.343	1985-01-27	1985	1	Unknown	Unknown	1
Balaenoptera physalus	Fin whale	-38.3779	142.434	2014-09-15	2014	9	Female	Immature	1
Balaenoptera physalus	Fin whale	-38.2	147.417	N/A	1987	N/A	Unknown	Unknown	1
Balaenoptera physalus	Fin whale	-37.9833	147.733	N/A	1987	N/A	Unknown	Unknown	1
Balaenoptera musculus	Blue whale	-38.4235	144.176	1955-04-01	1955	4	Unknown	Unknown	1
Balaenoptera musculus	Blue whale	-38.2902	141.626	1957-01-01	1957	1	Unknown	Unknown	1
Balaenoptera musculus	Blue whale	-38.38	142.43	1976-04-07	1976	4	Male	Immature	1
Balaenoptera musculus	Blue whale	-38.5	144.01	1992-05-06	1992	5	Male	Immature	1
Balaenoptera musculus	Blue whale	-38.4	144.8	2009-04-08	2009	4	Female	Adult	1
Balaenoptera musculus	Blue whale	-38.4829	145.004	2010-04-22	2010	4	Male	Immature	1
Balaenoptera musculus	Blue whale	-38.388	141.39	2014-01-27	2014	1	Male	Immature	1
Balaenoptera musculus	Blue whale	-38.5	142.05	N/A	1992	N/A	Unknown	Unknown	1
Balaenoptera edeni	Bryde's whale	-38.07	144.4	1968-07-25	1968	7	Male	Immature	1
Balaenoptera edeni	Bryde's whale	-38.3	144.37	1985-01-01	1985	1	Unknown	Adult	1
Balaenoptera edeni	Bryde's whale	-38.7967	146.434	1992-10-22	1992	10	Female	Immature	1
Balaenoptera edeni	Bryde's whale	-38.2954	141.63	2000-03-03	2000	3	Unknown	Unknown	1
Balaenoptera bonaerensis	Antarctic minke whale	-38.29	141.643	1946-10-01	1946	10	Unknown	Unknown	1
Balaenoptera acutorostrata	Common minke whale	-37.92	147.92	1966-06-03	1966	6	Female	Immature	1
Balaenoptera acutorostrata	Common minke whale	-38.42	145.07	1976-06-25	1976	6	Female	Immature	1
Balaenoptera acutorostrata	Common minke whale	-38.32	145.52	1979-10-09	1979	10	Female	Immature	1
Balaenoptera acutorostrata	Common minke whale	-38.47	144.02	1980-08-14	1980	8	Male	Immature	1
Balaenoptera acutorostrata	Common minke whale	-38.071	141.027	1981-10-18	1981	10	Unknown	Unknown	1
Balaenoptera acutorostrata	Common minke whale	-38.325	141.602	2014-07-23	2014	7	Unknown	Immature	1
